# Supplementary material for: Real-World Treatment Patterns and Outcomes Amongst Patients with Resectable Gastric and Gastroesophageal Junction Cancer in the United States
Source: Cancers (Basel). 2025 Nov 1;17(21):3546. doi: 10.3390/cancers17213546 (PMC12609215; doi:10.3390/cancers17213546)
Supplement: Supplementary file 1 [file cancers-17-03546-s001.zip]

Archive with 1 entries (1 files):
- cancers-3849330-supplementary.pdf
